# Supplementary material for: Assessing Artificial Intelligence-Powered Responses to Common Patient Questions on Radiofrequency Ablation and Cryoanalgesia for Chronic Pain
Source: J Clin Med. 2025 Sep 26;14(19):6814. doi: 10.3390/jcm14196814 (PMC12525085; doi:10.3390/jcm14196814)
Supplement: Supplementary file 1 [file jcm-14-06814-s001.zip]

Archive with 1 entries (1 files):
- jcm-3813905-supplementary.pdf
